# Supplementary material for: Red Light Regulates the Metabolite Biosynthesis in the Leaves of “Huangjinya” Through Amino Acid and Phenylpropanoid Metabolisms
Source: Front Plant Sci. 2022 Jan 14;12:810888. doi: 10.3389/fpls.2021.810888 (PMC8797701; doi:10.3389/fpls.2021.810888)
Supplement: Supplementary file 2 [file Table_2.XLSX]

## Sheet: Sheet1
Table S2 Differential metabolites after red light supplement.
Index	Formula	Compounds	Class I	Class II	CAS	Level	HW-1	HW-2	HW-3	HR-1	HR-2	HR-3	VIP	Fold_Change	Log2FC	Type	cpd_ID	kegg_map
pmb0490	C13H18N2O2	N-p-Coumaroyl putrescine	Alkaloids	Phenolamine	34136-53-3	B	179000	153000	138000	185000	183000	185000	1.51	1.18	0.234	up	C18326	ko00330,ko01100
pmb0496	C15H22N4O3	N-Feruloyl agmatine	Alkaloids	Phenolamine	-	B	38000000	37600000	34900000	36200000	33800000	34700000	1.27	0.947	-0.0781	down	C18325	ko00330,ko01100
pmb0508	C14H20N4O2	N-p-Coumaroyl agmatine	Alkaloids	Phenolamine	7295-86-5	A	8190	15900	8830	15400	15600	15900	1.42	1.42	0.508	up	C04498	ko00330,ko01100
mws0018	C10H26N4	Spermine	Alkaloids	Phenolamine	71-44-3	B	22500000	23300000	22500000	22600000	22100000	22100000	1.26	0.978	-0.0324	down	C00750	ko00330,ko00410,ko00480,ko01100
pme0128	C6H12N2O3	D-Alanyl-D-Alanine	Amino acids and derivatives	Amino acids and derivatives	923-16-0	B	1450000	1340000	1450000	1060000	1440000	1180000	1.32	0.867	-0.206	down	C00993	ko01100,ko01502
pme1228	C11H12N2O3	5-Hydroxy-L-tryptophan	Amino acids and derivatives	Amino acids and derivatives	56-69-9	B	304000	352000	326000	291000	267000	260000	1.76	0.833	-0.264	down	C00643	ko00380,ko01100
mws0254	C6H9N3O2	L-Histidine	Amino acids and derivatives	Amino acids and derivatives	71-00-1	B	517000	786000	937000	858000	987000	983000	1.21	1.26	0.336	up	C00135	ko00340,ko00410,ko00970,ko01100,ko01110,ko01230,ko02010
pme0120	C5H11NO2	5-Aminovaleric acid	Amino acids and derivatives	Amino acids and derivatives	660-88-8	B	506000	415000	384000	385000	368000	329000	1.46	0.828	-0.272	down	C00431	ko00310,ko00330,ko01100
pme0278	C7H14N2O4	2,6-Diaminooimelic acid	Amino acids and derivatives	Amino acids and derivatives	583-93-7	B	297000	501000	542000	477000	603000	570000	1.05	1.23	0.301	up	C00666	ko00300,ko01100,ko01110,ko01230
pme1286	C14H20N6O5S	S-(5'-Adenosy)-L-homocysteine	Amino acids and derivatives	Amino acids and derivatives	979-92-0	A	120000	113000	116000	89500	116000	67400	1.39	0.782	-0.356	down	C00021	ko00270,ko01100,ko01230
mws1050	C5H9NO4	O-Acetylserine	Amino acids and derivatives	Amino acids and derivatives	5147-00-2	B	333000	307000	355000	325000	292000	293000	1.29	0.915	-0.128	down	C00979	ko00270,ko00908,ko00920,ko00998,ko01100,ko01110,ko01200,ko01230,ko04122
pme3033	C4H9NO2	N,N-Dimethylglycine	Amino acids and derivatives	Amino acids and derivatives	1118-68-9	B	1490000	1400000	1290000	1180000	1380000	1260000	1.27	0.911	-0.135	down	C01026	ko00260,ko01100
pmp000967	C11H12N2O2	Tryptophan	Amino acids and derivatives	Amino acids and derivatives	73-22-3	A	13700000	15000000	10200000	14300000	16400000	18400000	1.35	1.26	0.334	up	C00078	ko00260,ko00380,ko00400,ko00901,ko00966,ko00970,ko01100,ko01110,ko01210,ko01230
mws0230	C4H9NO3	L-(-)-Threonine	Amino acids and derivatives	Amino acids and derivatives	72-19-5	B	878000	912000	1120000	1230000	1020000	1050000	1.15	1.13	0.181	up	C00188	ko00260,ko00261,ko00290,ko00860,ko00970,ko01100,ko01110,ko01230,ko02010
pme2559	C6H9NO5	N-Acetylaspartate	Amino acids and derivatives	Amino acids and derivatives	997-55-7	B	116000	138000	141000	129000	111000	106000	1.23	0.877	-0.189	down	C01042	ko00250,ko01100
mws0001	C4H8N2O3	L-Asparagine Anhydrous	Amino acids and derivatives	Amino acids and derivatives	70-47-3	B	966000	897000	1070000	1600000	1340000	1170000	1.7	1.4	0.486	up	C00152	ko00250,ko00460,ko00970,ko01100,ko01110,ko01230
pme0008	C6H13N3O3	L-Citrulline	Amino acids and derivatives	Amino acids and derivatives	372-75-8	B	2600000	3360000	3150000	2620000	2580000	2560000	1.43	0.852	-0.231	down	C00327	ko00220,ko01100,ko01110,ko01230
mws0260	C6H14N4O2	L-(+)-Arginine	Amino acids and derivatives	Amino acids and derivatives	74-79-3	B	5070000	6300000	4700000	4920000	3330000	4090000	1.38	0.767	-0.382	down	C00062	ko00220,ko00261,ko00330,ko00472,ko00970,ko00998,ko01100,ko01110,ko01230,ko02010
pme2482	C7H6O3	Protocatechuic aldehyde	Flavonoids	Flavanols	139-85-5	B	838000	902000	871000	642000	624000	709000	1.92	0.757	-0.402	down	C16700	ko00950
mws1434	C21H20O10	Isovitexin	Flavonoids	Flavonoid carbonoside	29702-25-8	B	3480000	3770000	3730000	3880000	4000000	3740000	1.34	1.06	0.0825	up	C01714	ko00944
pmb3894	C17H14O7	Di-O-methylquercetin	Flavonoids	Flavonols	2068-02-02	B	34300	42000	39300	27700	35400	27400	1.6	0.783	-0.354	down	C01265	ko00944
Lmdp003577	C21H20O10	Genistin(Genistein 7-O-Glucoside)	Flavonoids	Isoflavones	-	B	2490000	2970000	2560000	2140000	2480000	2150000	1.57	0.844	-0.245	down	C09126	ko00943
pme3279	C15H10O6	2'-Hydroxygenistein	Flavonoids	Isoflavones	1156-78-1	B	684000	752000	719000	536000	516000	595000	1.88	0.765	-0.387	down	C12134	ko00943
pme0444	C23H25O12+	Malvidin 3-O-glucoside (Oenin)	Flavonoids	Anthocyanins	18470-06-9	B	17500	22800	31900	16000	16100	16400	1.47	0.67	-0.577	down	C12140	ko00942
pme1777	C27H31O16+	Cyanidin 3,5-O-diglucoside (Cyanin)	Flavonoids	Anthocyanins	2611-67-8	B	6930000	9360000	4090000	5670000	4530000	4010000	1.07	0.697	-0.521	down	C08639	ko00942
pme3285	C15H14O5	Afzelechin(3,5,7,4'-Tetrahydroxyflavan)	Flavonoids	Isoflavones	2545-00-8	A	156000	128000	141000	128000	107000	116000	1.59	0.825	-0.278	down	C09320	ko00941,ko01110
pme0376	C15H12O5	Naringenin	Flavonoids	Dihydroflavone	480-41-1	A	145000	191000	153000	135000	110000	144000	1.38	0.795	-0.331	down	C00509	ko00941,ko00943,ko01100,ko01110
mws0914	C15H12O5	Pinobanksin	Flavonoids	Dihydroflavonol	548-82-3	A	173000	200000	167000	167000	123000	168000	1.17	0.847	-0.239	down	C09826	ko00941
pmn001610	C20H36O2	Eicosadienoic acid	Lipids	Free fatty acids	5598-38-9	B	14200	13500	14300	18800	12700	19700	1.16	1.22	0.288	up	C16525	ko01040
pmb2640	C12H24O2	Lauric acid	Lipids	Free fatty acids	143-07-7	A	7390	7540	7210	7450	7810	8500	1.38	1.07	0.102	up	C02679	ko00061,ko01100
mws0361	C16H30O2	Palmitoleic Acid	Lipids	Free fatty acids	373-49-9	A	8670	3350	4980	13400	11000	7010	1.39	1.84	0.883	up	C08362	ko00061
pme1474	C11H15N5O3S	5'-Deoxy-5'-(methylthio)adenosine	Nucleotides and derivatives	Nucleotides and derivatives	2457-80-9	A	4870000	3470000	4590000	3470000	3550000	3370000	1.45	0.805	-0.314	down	C00170	ko00270,ko00908,ko01100
mws0248	C9H12N2O6	Uridine	Nucleotides and derivatives	Nucleotides and derivatives	58-96-8	B	104000	82400	88300	92400	76600	79200	1	0.905	-0.144	down	C00299	ko00240,ko01100,ko02010
pme1194	C9H13N3O4	Deoxycytidine	Nucleotides and derivatives	Nucleotides and derivatives	951-77-9	B	63700	84300	60100	73600	35000	35000	1.28	0.69	-0.536	down	C00881	ko00240,ko01100,ko02010
mws0572	C5H7N3O	5-Methylcytosine	Nucleotides and derivatives	Nucleotides and derivatives	554-01-8	B	258000	319000	252000	210000	262000	228000	1.34	0.844	-0.245	down	C02376	ko00240,ko01100
pme0264	C10H14N2O5	Thymidine	Nucleotides and derivatives	Nucleotides and derivatives	50-89-5	B	112000	146000	163000	110000	121000	95000	1.42	0.773	-0.372	down	C00214	ko00240,ko01100
pme3007	C9H14N2O12P2	Uridine 5’-diphosphate	Nucleotides and derivatives	Nucleotides and derivatives	27821-45-0	B	26600	27900	24400	28200	28000	29100	1.43	1.08	0.111	up	C00015	ko00240,ko00908,ko01100
pme0230	C10H13N5O4	Adenosine	Nucleotides and derivatives	Nucleotides and derivatives	58-61-7	A	20900000	20500000	20500000	21100000	17400000	14700000	1.3	0.859	-0.219	down	C00212	ko00230,ko01100,ko02010
pme1184	C10H13N5O4	Deoxyguanosine	Nucleotides and derivatives	Nucleotides and derivatives	961-07-9	B	518000	662000	482000	542000	396000	464000	1.08	0.843	-0.247	down	C00330	ko00230,ko01100,ko02010
pme3961	C10H13N5O3	Deoxyadenosine	Nucleotides and derivatives	Nucleotides and derivatives	958-09-8	A	320000	366000	359000	300000	262000	308000	1.62	0.833	-0.264	down	C00559	ko00230,ko01100,ko02010
pme0040	C5H5N5	Adenine	Nucleotides and derivatives	Nucleotides and derivatives	73-24-5	B	3920000	3940000	3720000	2990000	3900000	3320000	1.33	0.882	-0.182	down	C00147	ko00230,ko00908,ko01100
pmb2922	C15H24N2O17P2	Uridine 5'-diphospho-D-glucose	Nucleotides and derivatives	Nucleotides and derivatives	133-89-1	B	856000	876000	1170000	1050000	1150000	1270000	1.33	1.2	0.259	up	C00029	ko00040,ko00052,ko00053,ko00240,ko00500,ko00520,ko00561,ko00908,ko01100
mws0277	C7H12O6	Kinic acid	Organic acids	Organic acids	77-95-2	B	3870000	4850000	3150000	2830000	3320000	3430000	1.2	0.807	-0.31	down	C00296	ko00400,ko01100
pme0295	C6H11NO3	4-Acetamidobutyric acid	Organic acids	Organic acids	3025-96-5	B	279000	243000	207000	190000	106000	155000	1.61	0.618	-0.693	down	C02946	ko00330,ko01100
mws0671	C4H9NO3	L-Homoserine	Organic acids	Organic acids	672-15-1	B	936000	1010000	1160000	1360000	1090000	1090000	1.15	1.14	0.191	up	C00263	ko00260,ko00270,ko00300,ko00920,ko01100,ko01110,ko01230
mws0470	C4H6O4	Methylmalonic acid	Organic acids	Organic acids	516-05-2	B	19500000	19600000	18200000	15600000	17500000	18100000	1.53	0.891	-0.166	down	C02170	ko00240,ko00280,ko00640,ko01100
mws0192	C4H6O4	Succinic acid	Organic acids	Organic acids	110-15-6	B	19800000	20600000	19300000	16400000	18500000	18300000	1.63	0.891	-0.166	down	C00042	ko00020,ko00190,ko00250,ko00310,ko00350,ko00360,ko00620,ko00630,ko00640,ko00650,ko00760,ko00920,ko01100,ko01110,ko01200
mws0232	C17H20N4O6	Riboflavin	Others	Vitamin	83-88-5	B	599000	499000	420000	429000	426000	448000	1.16	0.859	-0.22	down	C00255	ko00740,ko01100,ko01110,ko02010
mws2523	C12H23O14P	Trehalose 6-phosphate	Others	Saccharides and Alcohols	4484-88-2	B	154000	135000	159000	145000	126000	137000	1.17	0.912	-0.133	down	C00689	ko00500,ko01100
mws0866	C6H13O9P	D-Glucose 6-phosphate	Others	Saccharides and Alcohols	56-73-5	B	2400000	2040000	2440000	2350000	2530000	2580000	1.12	1.08	0.117	up	C00092	ko00500,ko00562,ko00998,ko01100
pme2237	C6H14O6	Dulcitol	Others	Saccharides and Alcohols	608-66-2	B	69400	81900	66500	53400	69700	69500	1.01	0.885	-0.177	down	C01697	ko00052,ko01100
pme3705	C6H10O7	D-Glucoronic acid	Others	Saccharides and Alcohols	6556-12-03	B	329000	407000	394000	381000	400000	518000	1.09	1.15	0.202	up	C00191	ko00040,ko00053,ko00520,ko00562,ko01100
pme0534	C6H12O7	Gluconic acid	Others	Saccharides and Alcohols	526-95-4	A	1500000	1780000	1590000	1840000	1740000	1830000	1.48	1.11	0.151	up	C00257	ko00030,ko01100,ko01110,ko01200
mws0921	C9H10O2	p-Coumaryl alcohol	Phenolic acids	Phenolic acids	3690-05-09	B	14000	17400	9460	16100	16800	16500	1.06	1.21	0.273	up	C02646	ko00940,ko01100,ko01110
mws2212	C9H8O4	Caffeic acid	Phenolic acids	Phenolic acids	331-39-5	B	710000	669000	463000	728000	766000	709000	1.17	1.2	0.259	up	C01197	ko00940,ko01100,ko01110
mws0906	C16H22O8	Coniferin	Phenolic acids	Phenolic acids	531-29-3	B	3820000	3770000	4190000	4620000	5030000	4650000	1.85	1.21	0.28	up	C00761	ko00940
pme3255	C11H14O2	Methyleugenol	Phenolic acids	Phenolic acids	93-15-2	B	156000	179000	150000	124000	149000	137000	1.54	0.844	-0.245	down	C10454	ko00940
